# Supplementary material for: Long Non‐Coding RNA IGFRIL Couples with PTBP1 to Destabilize IGFBP3 mRNA to Promote the IGF1R‐AKT‐mTOR Axis and Hepatocellular Carcinoma
Source: Adv Sci (Weinh). 2025 Jul 21;12(39):e07676. doi: 10.1002/advs.202507676 (PMC12533367; doi:10.1002/advs.202507676)
Supplement: Supplementary file 2 — Supplemental Table 1 [file ADVS-12-e07676-s001.xlsx]

## Sheet: Table S1
Supplementary Table 1. The differentially expressed mRNAs and lncRNAs between HCC tissues and non-tumor liver tissues.
ID	Gene symbols	Transcripts	Types	Log2(fold-change)					P values
				IL vs. NL	CL vs. IL	HCC vs. CL	HCC vs. (NL+IL+CL)		IL vs. NL	CL vs. IL	HCC vs. CL	HCC vs. (NL+IL+CL)
1	GPC3	NM_004484	Coding	-0.16	1.14	4.69538	5.40205		0.835709	0.0766333	1.00241e-08	1.08412e-16
2	AKR1B10	NM_020299	Coding	-1.09	0.4	5.12	5.02333		0.0996316	0.610983	6.0679e-07	5.29381e-13
3	AKR1B15	NM_001080538	Coding	-0.8	0.7	4.38308	4.58308		0.331454	0.335624	4.89339e-07	1.01307e-12
4	SPINK1	NM_003122	Coding	-0.29	-0.72	4.92077	4.3441		0.62629	0.168372	7.4424e-07	1.85979e-11
5	NQO1	NM_001025433	Coding	-0.62	1.75	2.61615	3.57615		0.28488	0.000336128	0.000460353	1.71523e-10
6	SULT1C2	NM_001056	Coding	-0.79	1.01	2.85615	3.26615		0.180089	0.0320595	1.35963e-05	1.81913e-11
7	NQO1	NM_001025434	Coding	-0.07	1.16	2.31615	3.06615		0.912568	0.0158598	0.0047627	1.06827e-07
8	PEG10	NM_015068	Coding	-0.27	0.34	2.92385	3.06051		0.912568	0.561303	0.000681592	1.39539e-07
9	UBE2C	NM_181802	Coding	-0.92	1.35	2.40231	2.99564		0.165179	0.00314428	4.66972e-06	1.67448e-11
10	AURKA	NM_198433	Coding	-0.44	0.53	2.68077	2.88744		0.407951	0.258659	2.19024e-09	3.3173e-15
11	AFP	NM_001134	Coding	-0.39	-1.97	4.18077	2.73744		0.477786	0.00171584	3.61902e-05	1.46804e-05
12	S100P	NM_005980	Coding	-1.03	0.49	2.71308	2.69641		0.171614	0.0704791	0.000497859	7.41453e-07
13	TPX2	NM_012112	Coding	-0.4	0.57	2.44846	2.69513		0.503188	0.183269	3.38244e-07	4.04338e-12
14	ACSL4	NM_022977	Coding	-0.68	1.47	1.93692	2.69026		0.198199	0.00388962	0.000548559	6.99384e-10
15	SFN	NM_006142	Coding	-0.91	-0.23	3.14231	2.68564		0.236726	0.696099	1.64085e-06	2.94917e-08
16	UBE2C	NM_181799	Coding	-0.33	0.91	2.18769	2.68436		0.388185	0.0138461	7.86401e-06	3.21562e-13
17	REG3A	NM_138938	Coding	-0.72	0.34	2.66923	2.6559		0.151452	0.340531	0.00691128	1.53218e-05
18	LCN2	NM_005564	Coding	-0.82	0.61	2.40615	2.53949		0.118028	0.25783	0.000358158	3.18922e-08
19	TRIM16	NM_006470	Coding	-0.32	-0.18	2.72769	2.50103		0.39373	0.539949	1.06341e-05	4.77409e-10
20	UBD	NM_006398	Coding	0.58	-0.22	2.45385	2.50051		0.316669	0.731973	1.34857e-06	9.82018e-11
21	XAGE1D	NM_133430	Coding	-0.84	-0.12	2.84923	2.48923		0.199286	0.815438	0.000915894	8.42415e-06
22	TRIM16L	NM_001037330	Coding	-0.59	0.04	2.65308	2.48308		0.15663	0.889352	4.76321e-06	1.69065e-10
23	ZWINT	NM_032997	Coding	-0.33	1	1.92077	2.47744		0.487358	0.0200501	3.89684e-05	2.16166e-11
24	KPNA2	NM_002266	Coding	-0.07	1.3	1.62231	2.46564		0.845373	0.00232776	0.00289975	1.12304e-09
25	EXO1	NM_130398	Coding	0.31	-0.34	2.58462	2.46128		0.35078	0.235417	1.41632e-07	1.5329e-13
26	SSX5	NM_021015	Coding	0.38	-0.02	2.34462	2.45795		0.318756	0.959664	0.00233714	4.45654e-07
27	XAGE1E	NM_001097605	Coding	-0.58	-0.74	3.13923	2.45256		0.445854	0.243342	0.000197824	1.37073e-05
28	NUSAP1	NM_001129897	Coding	-0.07	0.75	1.93	2.40667		0.873264	0.0692012	0.000182921	2.33028e-10
29	CCNB2	NM_004701	Coding	-0.2	0.33	2.21846	2.37179		0.584939	0.347782	5.59798e-05	1.95059e-10
30	CGREF1	NM_006569	Coding	-0.69	-0.49	2.92615	2.36949		0.0451821	0.28617	9.02572e-07	6.25463e-10
31	PLK1	NM_005030	Coding	-0.16	0.39	2.15231	2.35897		0.738001	0.342629	2.1873e-05	1.65884e-10
32	FAM83D	NM_030919	Coding	-0.32	-0.79	2.98538	2.35205		0.461407	0.0463975	3.2449e-08	1.25851e-10
33	C1orf106	NM_001142569	Coding	-0.4	-0.39	2.72538	2.33205		0.458345	0.421895	2.92712e-06	6.56768e-09
34	MUC13	NM_033049	Coding	-0.91	0.73	2.14154	2.32487		0.0631913	0.0698077	3.00796e-05	6.37741e-10
35	SCGN	NM_006998	Coding	-0.26	-0.63	2.82923	2.32256		0.470251	0.195101	3.4322e-05	5.37635e-08
36	MYBL2	NM_002466	Coding	-0.58	1.15	1.73308	2.30641		0.474579	0.057753	0.00130282	5.25282e-07
37	TP53I3	NM_004881	Coding	-0.68	0.09	2.46	2.29333		0.0574835	0.792732	9.12204e-07	1.39368e-11
38	TRNP1	NM_001013642	Coding	0.01	1.14	1.52154	2.28487		0.982888	0.000543305	0.00343812	9.12214e-09
39	FOXM1	NM_021953	Coding	-0.3	0.41	2.09154	2.26487		0.457165	0.252086	2.47482e-06	3.46297e-12
40	ROBO1	NM_002941	Coding	0.09	0.88	1.64538	2.26205		0.767739	0.0133574	0.00571769	2.38164e-08
41	UBE2T	NM_014176	Coding	-0.28	0.15	2.25538	2.26205		0.337533	0.489768	8.59253e-07	3.61353e-13
42	PRC1	NM_003981	Coding	-0.47	0.53	2.06077	2.25744		0.309691	0.075869	1.72511e-07	8.17087e-13
43	CKS2	NM_001827	Coding	0.04	0.08	2.17923	2.2459		0.926446	0.776222	5.57342e-06	5.26607e-11
44	EZH2	NM_004456	Coding	-0.24	0.47	1.98385	2.21718		0.415855	0.135078	4.72098e-05	2.73971e-11
45	PTTG1	NM_004219	Coding	-0.4	0.78	1.82846	2.21513		0.340518	0.0821166	5.90948e-05	8.59625e-11
46	SULT1C2	NM_176825	Coding	-0.57	0.69	1.92615	2.19615		0.145052	0.00967486	0.00402914	4.85482e-07
47	UCK2	NM_012474	Coding	-0.38	-0.34	2.52538	2.17205		0.327722	0.38137	1.53279e-08	2.95755e-12
48	MCM3	NM_002388	Coding	-0.37	1	1.58231	2.12564		0.261418	0.00108908	0.000206366	3.82595e-11
49	GCNT3	NM_004751	Coding	-0.12	-0.05	2.19692	2.12359		0.732409	0.867172	0.000212565	2.49415e-08
50	ANLN	NM_018685	Coding	-0.51	0.24	2.13077	2.12077		0.0662977	0.229066	8.14711e-06	2.19902e-11
51	TACC2	NM_206861	Coding	0.25	-0.46	2.34385	2.12051		0.483663	0.284804	8.28217e-06	7.97306e-10
52	SOX4	NM_003107	Coding	0.07	0.36	1.85231	2.11564		0.877108	0.380489	0.00141507	9.48679e-08
53	FOXM1	NM_202002	Coding	-0.69	0.93	1.72308	2.11308		0.0609607	0.00215079	4.63604e-05	3.37296e-11
54	ZWINT	NM_007057	Coding	-0.5	1.09	1.54692	2.10692		0.276932	0.00432304	0.000124222	2.24642e-10
55	ADM2	NM_024866	Coding	-0.45	0.32	2.04308	2.10641		0.360651	0.404209	2.84226e-06	1.86864e-10
56	GPATCH4	NM_182679	Coding	0.15	-0.09	2.10154	2.09154		0.528629	0.706746	1.13935e-07	8.51368e-15
57	STMN1	NM_203401	Coding	0.05	0.84	1.50846	2.08513		0.877555	0.0308935	0.00166885	1.59029e-09
58	LAPTM4B	NM_018407	Coding	0.43	0.32	1.72538	2.08205		0.195006	0.357627	0.000394316	8.77007e-10
59	NT5DC2	NM_022908	Coding	-0.27	0.1	2.09615	2.07282		0.468836	0.678208	8.27542e-06	1.35238e-10
60	SQSTM1	NM_003900	Coding	0.06	-0.32	2.26308	2.06974		0.851247	0.368695	9.57791e-06	4.76485e-10
61	TGM3	NM_003245	Coding	-0.16	-0.34	2.33769	2.05769		0.666989	0.22331	8.89677e-05	6.50851e-08
62	SMOX	NM_175839	Coding	-0.09	0.46	1.78	2.05667		0.872314	0.190082	2.16314e-05	1.69008e-09
63	TCF19	NM_001077511	Coding	-0.62	0.73	1.76923	2.04923		0.147477	0.0066514	9.04227e-06	3.97844e-11
64	SOX9	NM_000346	Coding	-0.56	0.18	2.09	2.02333		0.292386	0.746991	0.000208393	2.2775e-07
65	AP1M2	NM_005498	Coding	0.2	-0.65	2.38769	2.02103		0.698157	0.190606	0.000333228	3.07197e-06
66	RFC4	NM_002916	Coding	0.08	0.34	1.76615	2.01949		0.810309	0.198603	3.83916e-05	3.74151e-11
67	KIAA1522	NM_020888	Coding	0.5	-0.99	2.50308	2.00974		0.153985	0.059089	4.26571e-06	1.02619e-08
68	SLC25A44	NM_001135672	Coding	0.11	-0.62	2.38538	2.00872		0.815431	0.171253	2.40922e-09	2.51679e-11
69	TYMS	NM_001071	Coding	-0.15	0.35	1.80538	1.98872		0.701106	0.343199	0.000172543	2.7726e-09
70	MAGED4B	NM_177537	Coding	0.29	-0.1	1.95231	1.98231		0.67332	0.831149	0.00928563	8.89826e-05
71	KIF23	NM_138555	Coding	0.03	0.64	1.54077	1.97744		0.946571	0.140234	0.0014757	2.44253e-08
72	FOXM1	NM_202003	Coding	-1.04	0.77	1.80615	1.97282		0.0573931	0.0331469	2.45883e-06	1.21748e-09
73	SEZ6L2	NM_201575	Coding	-0.32	0.15	1.97385	1.96718		0.517209	0.531593	0.000904342	8.3875e-07
74	DUSP9	NM_001395	Coding	-0.62	-0.13	2.25846	1.96513		0.231196	0.7037	0.000431791	3.34037e-06
75	SMYD3	NM_022743	Coding	0.16	-0.22	2.05538	1.96205		0.43676	0.282566	7.1838e-06	2.17004e-11
76	PSRC1	NM_001032290	Coding	-0.28	0.43	1.76769	1.96103		0.462665	0.169229	0.000239987	4.12317e-09
77	DBN1	NM_080881	Coding	0.05	0.66	1.50154	1.95821		0.904961	0.121162	0.00104924	7.42457e-09
78	SPAG5	NM_006461	Coding	0.04	-0.61	2.33615	1.94282		0.871177	0.0182094	4.04583e-06	1.02119e-09
79	FEN1	NM_004111	Coding	-0.53	0.57	1.73846	1.94179		0.113694	0.0318494	7.57391e-06	8.74342e-12
80	TUFT1	NM_020127	Coding	0.16	-0.62	2.30154	1.94154		0.712443	0.196394	1.02063e-06	2.27816e-09
81	GMNN	NM_015895	Coding	0.24	0.01	1.85308	1.93974		0.528194	0.971801	7.77035e-05	2.02171e-09
82	FAT1	NM_005245	Coding	-0.2	0.47	1.68231	1.92897		0.734649	0.481684	0.000861907	3.72085e-07
83	NUSAP1	NM_016359	Coding	0.2	0.01	1.84538	1.91872		0.421835	0.965375	0.00015392	1.26708e-09
84	TMEM2	NM_001135820	Coding	-0.39	0.59	1.65231	1.91564		0.556109	0.33251	0.000530676	5.582e-07
85	KIF23	NM_004856	Coding	0.03	0.21	1.75769	1.90769		0.882319	0.293452	0.000640664	6.13065e-09
86	NME1	NM_198175	Coding	-0.31	0.49	1.67538	1.89872		0.742205	0.501687	0.000380455	1.87311e-05
87	CKB	NM_001823	Coding	0.17	-0.16	1.93769	1.88769		0.664826	0.59327	0.00240688	3.20584e-06
88	P4HA2	NM_001017973	Coding	-0.02	0.11	1.81923	1.8859		0.949615	0.724694	7.43323e-08	4.97982e-14
89	MCM8	NM_182802	Coding	-0.23	0.36	1.71	1.87333		0.376293	0.242309	0.000132823	3.67141e-10
90	DLG5	NM_004747	Coding	0.09	-0.16	1.94385	1.86718		0.740751	0.539874	6.62224e-07	1.68552e-12
91	ROBO1	NM_001145845	Coding	-0.55	0.77	1.53154	1.86154		0.199876	0.0259881	0.00234398	1.5455e-07
92	CT47A4	NM_001080143	Coding	-0.22	-0.4	2.19308	1.85308		0.705595	0.473977	0.00435166	0.000168991
93	TEAD2	NM_003598	Coding	-0.48	0.62	1.59462	1.84795		0.102961	0.00211092	0.000303278	1.17174e-09
94	MCM4	NM_005914	Coding	-0.61	0.69	1.57692	1.83359		0.106585	0.0474805	4.97598e-05	3.15731e-10
95	GINS2	NM_016095	Coding	-0.15	-0.07	1.93	1.83333		0.692213	0.836708	2.5791e-06	2.10083e-10
96	CAPG	NM_001747	Coding	0.01	-0.06	1.86923	1.83256		0.97796	0.862805	2.10497e-06	5.34112e-11
97	P4HA2	NM_004199	Coding	0.46	-0.05	1.71154	1.83154		0.124964	0.858564	1.33053e-06	1.07676e-12
98	CDC20	NM_001255	Coding	-0.22	0.18	1.76923	1.8159		0.646238	0.692754	0.00022459	9.48312e-08
99	CDC25A	NM_201567	Coding	-0.63	0.69	1.56	1.81		0.248565	0.108998	0.000178538	5.33656e-08
100	P4HA2	NM_001142599	Coding	0.32	-0.01	1.71	1.81		0.345408	0.975405	9.94387e-07	2.95783e-12
101	CT47B1	NM_001145718	Coding	-0.26	-0.32	2.10769	1.80769		0.523503	0.338599	0.0053284	9.94547e-05
102	TRIM31	NM_007028	Coding	-0.06	-0.08	1.87231	1.79897		0.863444	0.836364	0.000491105	2.03141e-07
103	C15orf23	NM_033286	Coding	-0.08	0.34	1.58615	1.78615		0.809809	0.274789	0.000158015	1.14728e-09
104	MAGED4B	NM_030801	Coding	-0.38	0.5	1.57154	1.77821		0.459053	0.176502	0.0107615	1.79021e-05
105	SEZ6L2	NM_001114099	Coding	-0.18	0.45	1.50308	1.74308		0.745935	0.20125	0.00187052	1.24417e-06
106	DFNA5	NM_001127453	Coding	-0.08	0.17	1.65462	1.74128		0.814114	0.69761	0.00141518	2.64418e-07
107	SPON2	NM_001128325	Coding	0.09	-0.51	2.04923	1.73923		0.814817	0.293555	0.000124886	4.68302e-07
108	EXO1	NM_003686	Coding	0.11	-0.27	1.87538	1.73205		0.712484	0.240499	2.2347e-05	2.21097e-09
109	PLA2G1B	NM_000928	Coding	-0.18	0.21	1.65	1.73		0.599415	0.541938	0.000574058	5.68967e-08
110	FBLN1	NM_001996	Coding	-0.28	0.23	1.65692	1.71692		0.664286	0.644245	0.00397719	3.12585e-05
111	DSN1	NM_001145316	Coding	0.18	0.16	1.53846	1.70513		0.59813	0.594488	3.73705e-05	2.68396e-10
112	E2F1	NM_005225	Coding	-0.24	0.18	1.65846	1.69846		0.441366	0.36499	4.80923e-09	1.38679e-14
113	PRSS1	NM_002769	Coding	0.14	-0.25	1.81538	1.69538		0.711824	0.540439	0.0197494	0.000345038
114	ESPL1	NM_012291	Coding	0.22	0.12	1.53538	1.68872		0.399854	0.68665	0.000254931	1.8247e-09
115	RNASEH2A	NM_006397	Coding	-0.13	0.26	1.53154	1.66154		0.599436	0.196521	5.65492e-06	2.46299e-12
116	ASRGL1	NM_025080	Coding	-0.18	0.29	1.52462	1.65795		0.527843	0.37497	0.000178154	1.84133e-09
117	SPHK1	NM_182965	Coding	0.07	-0.01	1.63846	1.65513		0.864755	0.976265	0.00252226	3.36648e-06
118	RDBP	NM_002904	Coding	0.17	-0.01	1.59077	1.64077		0.553143	0.965088	1.73008e-05	1.26958e-10
119	KIF20A	NM_005733	Coding	-0.06	0.05	1.62231	1.63564		0.786635	0.798069	3.77366e-05	2.12925e-10
120	KIF2C	NM_006845	Coding	-0.14	-0.1	1.74769	1.63436		0.662437	0.740538	0.00114496	1.48754e-06
121	C7orf68	NM_013332	Coding	0.05	0.06	1.56615	1.62282		0.880747	0.85357	6.37738e-06	9.95128e-11
122	ASPH	NM_032468	Coding	-0.13	0.11	1.56077	1.59077		0.627289	0.632626	0.000447457	3.36453e-08
123	SLC50A1	NM_018845	Coding	-0.13	0.1	1.56231	1.58564		0.608131	0.680337	4.65519e-06	1.36145e-11
124	PIK3R1	NM_181523	Coding	0.23	-0.26	-1.59231	-1.68897		0.328778	0.144487	0.00191678	1.89044e-07
125	CTSO	NM_001334	Coding	0.21	-0.12	-1.70308	-1.71308		0.402922	0.524472	0.000237944	8.97978e-09
126	NGFR	NM_002507	Coding	0.1	-0.44	-1.55846	-1.81846		0.710923	0.0750321	0.000246897	4.27353e-10
127	PDK4	NM_002612	Coding	-0.17	0.09	-1.82692	-1.82359		0.658337	0.817325	0.000488786	1.37329e-07
128	IGF1	NM_001111283	Coding	0.4	-0.51	-1.63231	-1.83897		0.408662	0.369161	0.00110121	2.44449e-07
129	SYNE1	NM_033071	Coding	-0.04	0.85	-2.39538	-1.84205		0.88897	0.0119354	1.09274e-09	3.60061e-12
130	EDNRB	NM_000115	Coding	0.45	-0.67	-1.54769	-1.84436		0.282883	0.136077	0.0008112	2.76444e-08
131	ASPA	NM_001128085	Coding	-0.32	-0.19	-1.61538	-1.84872		0.304468	0.585747	0.000110193	2.76655e-10
132	CFP	NM_002621	Coding	0.05	0.6	-2.27846	-1.86179		0.74679	0.091553	7.54949e-07	6.47434e-11
133	SOX5	NM_006940	Coding	0.09	-0.4	-1.64308	-1.87974		0.821926	0.339419	0.00108964	5.53417e-08
134	CETP	NM_000078	Coding	-0.13	0.41	-2.20154	-1.97154		0.640098	0.127462	4.11416e-06	1.63279e-10
135	IGF1	NM_001111284	Coding	0.86	-0.76	-1.77308	-1.99308		0.0410503	0.0906549	0.000685433	4.22083e-08
136	LIFR	NM_002310	Coding	-0.33	0.72	-2.37077	-2.00077		0.328151	0.0658162	6.25484e-06	3.53841e-09
137	CXCL12	NM_000609	Coding	0.34	0.57	-2.50923	-2.0159		0.227088	0.104206	5.4434e-08	2.03621e-11
138	KBTBD11	NM_014867	Coding	0.02	0.03	-2.05923	-2.03256		0.932763	0.915484	3.44469e-06	3.11287e-12
139	ABCA8	NM_007168	Coding	0.74	-0.5	-1.95	-2.03667		0.0420968	0.0705633	0.00025498	1.18658e-08
140	C7orf58	NM_024913	Coding	0.5	-0.14	-2.12077	-2.04744		0.120137	0.529922	3.94227e-07	1.63353e-12
141	ASPA	NM_000049	Coding	-0.56	0.08	-1.93	-2.06333		0.10381	0.833268	7.96557e-05	6.42228e-10
142	PPFIBP1	NM_177444	Coding	-0.2	0.33	-2.25538	-2.10205		0.154311	0.0880612	5.404e-05	9.57008e-10
143	FOSB	NM_001114171	Coding	-0.78	-0.46	-1.58	-2.14667		0.253041	0.454517	0.0179392	1.01826e-05
144	FAM65C	NM_080829	Coding	0.15	-0.41	-1.96231	-2.18564		0.521491	0.104544	2.46766e-08	2.90294e-17
145	CXCL12	NM_199168	Coding	-0.11	0.9	-2.84231	-2.27897		0.739231	0.0212539	9.01659e-08	4.29283e-11
146	DUSP1	NM_004417	Coding	0.14	-0.82	-1.79077	-2.29077		0.644913	0.00563646	7.91378e-06	1.00785e-13
147	CXCL2	NM_002089	Coding	-0.27	-0.99	-1.58692	-2.33692		0.444215	0.0458344	0.0160271	2.00331e-07
148	LIFR	NM_001127671	Coding	-0.34	0.87	-2.85231	-2.38564		0.459143	0.0497308	6.24385e-10	8.84485e-13
149	C7	NM_000587	Coding	0.11	0.46	-2.75308	-2.40974		0.822367	0.220906	7.9591e-07	3.25359e-10
150	NPY1R	NM_000909	Coding	0.16	2.15	-3.90308	-2.41641		0.596524	0.00060852	7.53008e-09	3.26351e-08
151	PTH1R	NM_000316	Coding	-0.22	-1.14	-1.69154	-2.52487		0.369443	0.000751884	0.000960895	3.21578e-11
152	DNASE1L3	NM_004944	Coding	-0.38	1.07	-3.17538	-2.58872		0.195506	0.0147661	1.8553e-06	5.0318e-10
153	LYVE1	NM_006691	Coding	-0.11	0.79	-3.09923	-2.60923		0.722503	0.0736228	3.41902e-08	7.73057e-13
154	FOS	NM_005252	Coding	0.08	-0.91	-2.14154	-2.72154		0.809732	0.0230924	1.2947e-05	1.43665e-13
155	FOSB	NM_006732	Coding	-0.29	-0.75	-2.22615	-2.82282		0.610318	0.204728	0.000137081	2.50562e-10
156	ADRA1A	NM_033302	Coding	-0.2	-1.64	-2.06385	-3.22385		0.526749	0.00493664	0.00132026	3.6744e-11
157	CXCL14	NM_004887	Coding	-0.08	0.73	-3.68769	-3.22769		0.739128	0.148456	4.34082e-07	1.62779e-12
158	CRHBP	NM_001882	Coding	-0.48	-0.21	-3.49538	-3.79538		0.158085	0.579528	2.46284e-07	7.56715e-16
159	AX747946	HMlincRNA160	Non-coding	0.16	-0.08	2.70385	2.70385		0.672314	0.856952	0.000109504	2.03798e-09
160	ASLNC15310	AF085935	Non-coding	-0.37	0.03	2.67692	2.57359		0.406378	0.93072	1.70887e-05	6.02324e-10
161	ASLNC18342	AK091544	Non-coding	-0.59	1.79	1.52692	2.52359		0.29863	0.00016709	5.77073e-05	4.60178e-11
162	ASLNC17494	AK054631	Non-coding	-0.37	1.37	1.51	2.3		0.320894	0.000357109	0.00875397	2.68226e-08
163	ASLNC19795	AK124097	Non-coding	-0.29	0.27	2.15231	2.23564		0.598102	0.587157	0.000647791	2.33206e-07
164	ASLNC12992	uc002zks	Non-coding	-0.1	-0.28	2.42846	2.20846		0.781541	0.491657	2.37094e-07	4.74022e-12
165	ASLNC04704	uc002wcb	Non-coding	0	0.02	2.10385	2.11718		1	0.947044	6.02157e-05	1.32976e-09
166	ASLNC00615	NR_026878	Non-coding	-1.29	1.23	1.72	2.11		0.031593	0.0205655	8.43047e-06	1.97129e-09
167	ASLNC00528	NR_001587	Non-coding	0.42	0.28	1.69769	2.02436		0.163174	0.251662	2.15025e-06	1.19769e-13
168	ASLNC02366	ASO1976	Non-coding	0.03	0.57	1.60385	1.99385		0.934665	0.0866242	2.21567e-06	5.05731e-13
169	ASLNC11688	uc002jxg	Non-coding	0.28	-0.16	1.96538	1.95205		0.373453	0.576856	3.92767e-07	7.97753e-13
170	ASLNC08792	uc001iuw	Non-coding	0.09	-0.1	1.97769	1.94103		0.828252	0.804967	1.18338e-07	5.4167e-12
171	ASLNC04817	uc002wca	Non-coding	0.24	-0.3	2.00385	1.88385		0.456078	0.342739	0.000150987	2.92719e-08
172	ASLNC06741	uc003nhl	Non-coding	-0.06	0.43	1.61385	1.88051		0.799384	0.204333	0.000921124	4.32424e-09
173	ASLNC15421	AF086205	Non-coding	0.04	-0.66	2.30462	1.87795		0.919074	0.145115	9.55121e-07	3.08138e-09
174	ASLNC10472	uc002bhh	Non-coding	-0.42	0.68	1.53923	1.85256		0.26599	0.0221988	7.82626e-05	2.76381e-10
175	DA732070	chrX:7521975-7555900	Non-coding	-0.35	0.34	1.68308	1.79308		0.525703	0.504257	0.000116479	9.60652e-08
176	exon2436	chr20:48468950-48485200	Non-coding	-0.05	0	-1.51462	-1.53128		0.897561	1	0.00769407	2.60404e-05
177	ASLNC07210	uc010lea	Non-coding	-0.22	0.14	-1.64615	-1.62615		0.408424	0.563912	6.13587e-05	1.82105e-09
178	BU600648	HMlincRNA752	Non-coding	0.09	0.18	-1.79154	-1.64154		0.653066	0.418121	1.24929e-05	2.89572e-10
179	BG231546	HMlincRNA1030	Non-coding	0.27	-0.15	-1.63462	-1.64462		0.54011	0.664354	6.06423e-06	2.62665e-09
180	AW872538	HMlincRNA1050	Non-coding	0.36	-0.37	-1.54154	-1.66821		0.218488	0.216822	1.55751e-05	4.63133e-11
181	ASLNC09164	uc001odz	Non-coding	0.08	0.24	-1.87	-1.68333		0.68748	0.247081	1.53697e-05	6.2436e-10
182	ASLNC08994	uc001ody	Non-coding	0.13	0.07	-1.84385	-1.75385		0.483039	0.679757	0.000123274	4.6111e-09
183	ASLNC24664	Y12017	Non-coding	-0.17	0.31	-1.91692	-1.76692		0.462803	0.244131	4.60969e-05	2.77934e-09
184	ASLNC09542	uc001sdv	Non-coding	0.58	-0.49	-1.63615	-1.76949		0.514976	0.548091	0.0101109	0.000318472
185	exon3131	chr5:141048275-141198325	Non-coding	0.5	-0.46	-1.65385	-1.79385		0.278356	0.118446	0.00576888	6.47128e-06
186	exon2398	chr20:30614850-30628550	Non-coding	0.29	0.06	-1.95692	-1.82026		0.552331	0.888116	0.000470676	1.31646e-06
187	exon3661	chr6:158578775-158644850	Non-coding	0.82	-0.53	-1.79846	-1.87846		0.0976129	0.320406	0.00145235	1.28569e-06
188	ASLNC22383	BC020337	Non-coding	-0.01	0.15	-1.98538	-1.88872		0.935029	0.327287	0.00043006	3.57543e-08
189	BG231546	HMlincRNA1030	Non-coding	0.25	0.21	-2.15615	-1.93282		0.588781	0.549162	1.39741e-06	1.4841e-09
190	BQ267583	HMlincRNA883	Non-coding	-0.24	0.29	-2.08077	-1.96744		0.681367	0.596602	0.00589407	5.95266e-05
191	exon104	chr1:65291650-65304400	Non-coding	0.47	-0.85	-1.58385	-1.99385		0.326553	0.0797577	0.000876496	2.12218e-08
192	exon1484	chr14:80950175-80970975	Non-coding	0.16	-0.5	-1.75154	-2.03154		0.787073	0.42602	0.00415566	2.43616e-06
193	ASLNC18617	AK093863	Non-coding	0.09	0.7	-2.53538	-2.03872		0.857836	0.139414	1.13171e-09	9.71817e-11
194	AK297526	HMlincRNA602	Non-coding	-0.83	-0.29	-1.57385	-2.04385		0.314352	0.700776	0.0022147	4.27664e-06
195	ASLNC10630	uc002ags	Non-coding	-0.25	-0.41	-1.71846	-2.07513		0.516965	0.293576	0.00015949	3.61893e-10
196	exon1465	chr14:68342850-68361800	Non-coding	0.37	-0.95	-1.56923	-2.07923		0.391194	0.0725506	0.00232732	2.4208e-08
197	BQ694518	chr3:64987550-65012925	Non-coding	0.07	0.08	-2.19615	-2.11949		0.783715	0.712376	0.000136189	4.88701e-09
198	AY229892	chr4:54483050-54499200	Non-coding	-0.12	1.32	-3.10385	-2.26385		0.81833	0.0500812	0.000108738	7.95237e-06
199	ASLNC02892	HIV2659	Non-coding	-0.61	1.42	-3.04154	-2.29821		0.104901	0.0179236	1.88804e-05	2.35937e-07
200	ASLNC17695	AK055557	Non-coding	-0.73	-0.42	-1.81615	-2.33949		0.309135	0.618274	0.0085702	3.62157e-06
201	CN281198	chr1:221252075-221314050	Non-coding	1.49	-1.84	-1.69692	-2.42692		0.0802375	0.010882	0.032875	3.83794e-05
202	GD148289	chr12:40410875-40597275	Non-coding	1.71	-1.59	-2.08385	-2.57385		0.0793719	0.0228716	0.00281323	5.80905e-06
203	ASLNC20434	AK126526	Non-coding	-0.21	1.14	-3.39923	-2.70923		0.683457	0.0550156	1.73685e-08	5.89783e-11
To explore the dysregulated lncRNAs and protein-coding genes between HCC tumor tissues and the normal livers and cirrhotic tissues, we used a transcriptome dataset obtained from the Gene Expression Omnibus (GEO; Accession No. GSE54238) (PMID: 25964079). This dataset contains a total of 56 tissue samples, including 10 normal livers (NL), 10 chronic hepatitis livers (IL), 10 cirrhotic livers (CL), …

## Sheet: Table S2
Supplementary Table 2. Major demographic and clinicopathological characteristics of cancer patients in this study.
VALI1 HCC cohort				VALI2 HCC cohort				VALI3 HCC cohort				VALI4 GC cohort				VALI5 CRC cohort
Supplemental Table 2. Major demographic and clinicopathological characteristics of cancer patients in this study.	No.	%		Variables	No.	%		Variables	No.	%		Variables	No.	%		Variables	No.	%
Gender				Gender				Gender				Gender				Gender
Male	103	0.830645		Male	116	0.852941		Male	71	0.898734		Male	79	0.822917		Male	74	0.621849
Female	21	0.169355		Female	20	0.147059		Female	8	0.101266		Female	17	0.177083		Female	45	0.378151
Age, years				Age, years				Age, years				Age, years				Age, years
Old (> 50)	67	0.540323		Old (> 50)	58	0.426471		Old (> 50)	43	0.544304		Old (> 60)	57	0.59375		Old (> 60)	60	0.504202
Young (≤50)	57	0.459677		Young (≤50)	78	0.573529		Young (≤50)	36	0.455696		Young (≤60)	39	0.40625		Young (≤60)	59	0.495798
Serum AFP levels, ng/mL				Tumor size, cm				Family cancer history				Tumor size, cm				Histological differentiation
High (> 200)	46	0.370968		Large (> 3)	33	0.242647		No	52	0.658228		Large (> 5)	59	0.614583		Poor	23	0.193277
Low (≤ 200)	61	0.491935		Small (≤3)	103	0.757353		Yes	27	0.341772		Small (≤5)	37	0.385417		Well and moderate	96	0.806723
NA	17	0.137097		Multinodular tumora				CEA, ng/mL				Histological differentiation				Lymph node metastasis
Cirrhosis				Yes	21	0.154412		> 5	71	0.898734		Poor	62	0.645833		Yes	58	0.487395
Positive	42	0.33871		No	115	0.845588		≤ 5	8	0.101266		Well and moderate	37	0.385417		No	61	0.512605
Negative	59	0.475806		TNM stage				HBVb				Lymph node metastasis				TNM stage
NA	23	0.185484		High (Stage III-IV)	45	0.330882		Positive	65	0.822785		Yes	79	0.822917		High (Stage III-IV)	98	0.823529
Tumor size, cm				Low (Stage I-II)	91	0.669118		Negative	12	0.151899		No	17	0.177083		Low (Stage I-II)	21	0.176471
Large (> 5)	62	0.5		HBVb				Cirrhosis				Distant metastasis
Small (≤5)	43	0.346774		Positive	115	0.845588		No	41	0.518987		Yes	12	0.125
NA	19	0.153226		Negative	21	0.154412		Yes	38	0.481013		No	84	0.875
Multinodular tumora								Tumor size, cm				TNM stage
Yes	17	0.137097						Large (> 5)	32	0.405063		High (Stage III-IV)	70	0.729167
No	50	0.403226						Small (≤ 5)	47	0.594937		Low (Stage I-II)	26	0.270833
NA	57	0.459677						Multinodular tumora
TNM stage								Yes	25	0.316456
High (Stage III-IV)	26	0.209677						No	54	0.683544
Low (Stage I-II)	75	0.604839						Tumor capsule
NA	23	0.185484						No	24	0.303797
Microvascular invasion								Yes	31	0.392405
Positive	36	0.290323						Cancer embolus
Negative	62	0.5						Yes	27	0.341772
NA	26	0.209677						No	52	0.658228
								TNM stage
								High (Stage III-IV)	22	0.278481
								Low (Stage I-II)	55	0.696203
								NA	2	0.0253165
								Relapse
								Yes	33	0.417722
								No	46	0.582278
								Metastasis
								Yes	21	0.265823
								No	58	0.734177
aThe status of HCC patients diagnosed for the number of nodules ≥ 3 or < 3. bThe status of chronic hepatitis B virus (HBV) infection. The chronic HBV carriers are subjects positive for both hepatitis B surface antigen (HBsAg) and antibody immunoglobulin G against hepatitis B core antigen for at least 6 months. AFP, α-fetoprotein; CEA, carcinoembryonic antigen; CRC, colorectal cancer; GC, gastric …

## Sheet: Table S3
Supplementary Table 3. Correlations between the IGFRIL expression levels and clinicopathologic characteristics in patients from the three HCC cohorts.
a. Correlations between the IGFRILexpression levels and clinicopathologic characteristics in patients from the VALI1 cohort.
Variables	VALI1 HCC cohort					Pa
	IGFRIL-low (n = 62)			IGFRIL-high (n = 62)
	No. of patients	%		No. of patients	%
Gender
Male	50	80.6		53	85.5	0.472574
Female	12	19.4		9	14.5
Age, years
Old (> 50)	32	51.6		35	56.5	0.588799
Young (≤50)	30	48.4		27	43.5
Serum AFP levels, ng/mL
High (> 200)	13	21		33	53.2	0.000132519
Low (≤ 200)	40	64.5		21	33.9
NA	9	14.5		8	12.9
Cirrhosis
Positive	20	32.2		22	35.5	0.879201
Negative	29	46.8		30	48.4
NA	13	21		10	16.1
Tumor size, cm
Large (> 5)	30	48.4		32	51.6	0.607169
Small (≤5)	23	37.1		20	32.3
NA	9	14.5		10	16.1
Multinodular tumor
Yes	8	12.9		9	14.5	0.834025
No	25	40.3		25	40.3
NA	29	46.8		28	45.2
TNM stage
High (Stage III-IV)	13	21		13	21	0.681005
Low (Stage I-II)	41	66.1		34	54.8
NA	8	12.9		15	24.2
Microvascular invasion
Positive	15	24.2		21	33.9	0.342044
Negative	32	51.6		30	48.4
NA	15	24.2		11	17.7
aP values were caculated by χ2 test. P < 0.05 was considered to be statistically significant. bThe status of HCC patients diagnosed for the number of nodules ≥ 3 or < 3. The IGFRIL expression levels greater than the median value were considered as “High” (n = 62), whereas the others were “Low” (n = 62). AFP, α-fetoprotein; HCC, hepatocellular carcinoma; NA, not available; No., number; TNM, tumor-…
b. Correlations between the IGFRILexpression levels and clinicopathologic characteristics in patients from the VALI2 cohort.
Variables	VALI2 HCC cohort					Pa
	IGFRIL-low (n = 68)			IGFRIL-high (n = 68)
	No. of patients	%		No. of patients	%
Gender
Male	56	82.3529		60	88.2353	0.33281
Female	12	17.6471		8	11.7647
Age, years
Old (> 50)	35	51.4706		23	33.8235	0.0374702
Young (≤50)	33	48.5294		45	66.1765
Tumor size, cm
Large (> 3)	19	27.9412		14	20.5882	0.317239
Small (≤3)	49	72.0588		54	79.4118
Multinodular tumor
Yes	7	10.2941		14	20.5882	0.0966833
No	61	89.7059		54	79.4118
TNM stage
High (Stage III-IV)	16	23.5294		29	42.6471	0.0178308
Low (Stage I-II)	52	76.4706		39	57.3529
HBV
Positive	57	83.8235		58	85.2941	0.812418
Negative	11	16.1765		10	14.7059
aP values were caculated by χ2 test. P < 0.05 was considered to be statistically significant. bThe status of HCC patients diagnosed for the number of nodules ≥ 3 or < 3. The IGFRIL expression levels greater than the median value were considered as “High” (n = 68), whereas the others were “Low” (n = 68). HCC, hepatocellular carcinoma; HBV, hepatitis B virus; No., number; TNM, tumor-nodes-metastasi…
c. Correlations between the IGFRILexpression levels and clinicopathologic characteristics in patients from the VALI3 cohort.
Variables	VALI3 HCC cohort					Pa
	IGFRIL-low (n = 39)			IGFRIL-high (n = 40)
	No. of patients	%		No. of patients	%
Gender
Male	36	0.923077		35	0.875	0.71
Female	3	0.0769231		5	0.125
Age, years
Old (> 50)	18	0.461538		25	0.625	0.18
Young (≤50)	21	0.538462		15	0.375
Family cancer history
No	22	0.564103		30	0.75	0.1
Yes	17	0.435897		10	0.25
CEA, ng/mL
> 5	33	0.846154		38	0.95	0.15
≤ 5	6	0.153846		2	0.05
HBVb
Positive	30	0.769231		35	0.875	0.22
Negative	8	0.205128		4	0.1
Cirrhosis
No	22	0.564103		19	0.475	0.5
Yes	17	0.435897		21	0.525
Tumor size, cm
Large (> 5)	16	0.410256		16	0.4	1
Small (≤ 5)	23	0.589744		24	0.6
Multinodular tumorc
Yes	11	0.282051		14	0.35	0.63
No	28	0.717949		26	0.65
Tumor capsule
No	8	0.205128		16	0.4	0.29
Yes	15	0.384615		16	0.4
Cancer embolus
Yes	10	0.25641		17	0.425	0.16
No	29	0.74359		23	0.575
TNM Stage
High (Stage III-IV)	9	0.230769		13	0.325	0.35
Low (Stage I-II)	29	0.74359		26	0.65
NA	1	0.025641		1	0.025
Relapse
Yes	14	0.358974		19	0.475	0.36
No	25	0.641026		21	0.525
Metastasis
Yes	11	0.282051		10	0.25	0.8
No	28	0.717949		30	0.75
aP values were caculated by χ2 test. P < 0.05 was considered to be statistically significant. bThe status of HCC patients diagnosed for the number of nodules ≥ 3 or < 3. cThe status of chronic hepatitis B virus (HBV) infection. The chronic HBV carriers are subjects positive for both hepatitis B surface antigen (HBsAg) and antibody immunoglobulin G against hepatitis B core antigen for at least 6 m…

## Sheet: Table S4
Supplementary Table 4. Univariate and multivariate analyses of factors associated with OS and DFS in patients from the three HCC cohorts.
a. Univariate and multivariate analyses of factors associated with OS and DFS in patients from the VALI1 cohort.
Clinical variables	OS			DFS
	Hazard ratio (95% CI)	P values		Hazard ratio (95% CI)	P values
Univariate analyses
IGFRILexpression (High versus Low)	1.86 (1.05-3.30)	0.0293		1.86 (1.10-3.14)	0.0156
Age (>50 versus ≤50 years)	0.92 (0.52-1.65)	0.7817		0.85 (0.50-1.44)	0.5352
Gender (Male versus Female)	0.96 (0.46-2.00)	0.9128		1.09 (0.56-2.11)	0.8097
TNM stage (III-IV versus I-II)	1.74 (0.82-3.70)	0.0957		1.54 (0.77-3.01)	0.1691
AFP level (>200 versus ≤200 ng/mL)	1.41 (0.75-2.62)	0.2715		1.34 (0.76-2.38)	0.3008
Tumor size (>5 cm versus ≤5 cm)	2.26 (1.22-4.18)	0.0165		2.33 (1.33-4.08)	0.0069
Microvascular invasion (Positive versus Negative)	2.42 (1.18-4.94)	0.0045		2.13 (1.11-4.10)	0.0089
Cirrhosis (Positive versus Negative)	0.81 (0.43-1.53)	0.5216		0.93 (0.52-1.65)	0.7993
Multinodular (Yes versus No)a	1.75 (0.70-4.34)	0.1651		1.51 (0.64-3.57)	0.291
Multivariate analyses
IGFRILexpression (High versus Low)	1.94 (0.99-3.81)	0.054		1.93 (1.02-3.66)	0.043
Tumor size (>5 cm versus ≤5 cm)	2.36 (1.11-5.01)	0.026		2.18 (1.10-4.33)	0.026
Microvascular invasion (Positive versus Negative)	2.01 (1.04-3.89)	0.037		1.71 (0.92-3.20)	0.09
aThe status of HCC patients diagnosed for the number of nodules ≥ 3 or < 3. The effects of variables on survival were determined by multivariate Cox proportional hazards modeling. P < 0.05 was considered to be statistically significant. The IGFRILexpression levels greater than the median value were considered as “High”; whereas the others were “Low”. Abbreviations: AFP, α-fetoprotein; CI, confide…
b. Univariate and multivariate analyses of factors associated with OS and DFS in patients from the VALI2 cohort.
Clinical variables	OS			DFS
	Hazard ratio (95% CI)	P values		Hazard ratio (95% CI)	P values
Univariate analyses
IGFRIL expression (High versus Low)	1.76 (1.11-2.81)	0.015		1.69 (1.10-2.61)	0.013
Age (>50 versus ≤50 years)	1.34 (0.84-2.15)	0.23		1.26 (0.81-1.97)	0.3
Gender (Male versus Female)	0.78 (0.41-1.50)	0.46		0.74 (0.40-1.38)	0.35
TNM stage (III-IV versus I-II)	15.32 (7.83-26.18)	< 0.001		9.68 (5.52-16.99)	< 0.001
Tumor size (>3 cm versus ≤3 cm)	1.46 (0.83-2.58)	0.19		1.12 (0.67-1.87)	0.67
HBV (Positive versus Negative)a	1.06 (0.56-1.99)	0.87		1.35 (0.76-2.40)	0.31
Multinodular (Yes versus No)b	4.45 (2.06-9.62)	< 0.001		2.68 (1.33-5.38)	0.006
Multivariate analyses
IGFRIL expression (High versus Low)	1.25 (0.77-2.02)	0.37		1.34 (0.86-2.08)	0.2
Multinodular (Multiple versus Single)b	1.42 (0.80-2.52)	0.23		1.13 (0.65-1.97)	0.67
TNM stage (III-IV versus I-II)	5.82 (3.44-9.85)	< 0.001		4.55 (2.82-7.34)	< 0.001
aThe status of chronic hepatitis B virus (HBV) infection. The chronic HBV carriers are subjects positive for both hepatitis B surface antigen (HBsAg) and antibody immunoglobulin G against hepatitis B core antigen for at least 6 months. bThe status of HCC patients diagnosed for the number of nodules ≥ 3 or < 3. The effects of variables on survival were determined by multivariate Cox proportional h…
c. Univariate and multivariate analyses of factors associated with OS and DFS in patients from the VALI3 cohort.
Clinical variables	OS			DFS
	Hazard ratio (95% CI)	P values		Hazard ratio (95% CI)	P values
Univariate cox analyses
IGFRIL expression (High versus Low)	1.95 (1.00-3.84)	0.045		1.80 (1.01-3.21)	0.019
Age (>50 versus ≤50 years)	0.88 (0.45-1.70)	0.72		0.84 (0.47-1.50)	0.56
Gender (Male versus Female)	1.00 (0.35-2.90)	0.98		1.10 (0.45-2.90)	0.77
Family cancer history (Yes versus No)	0.91 (0.44-1.90)	0.8		0.88 (0.48-1.60)	0.69
CEA level (>5 versus ≤ ng/mL)	1.80 (0.71-4.80)	0.21		1.20 (0.46-2.90)	0.75
HBsAg (Positive versus Negative)	1.10 (0.44-3.00)	0.78		1.50 (0.62-3.50)	0.38
HBeAg (Positive versus Negative)	0.93 (0.33-2.70)	0.9		1.80 (0.84-3.90)	0.13
Cirrhosis (Yes versus No)	2.90 (1.40-6.00)	0.0039		2.30 (1.30-4.10)	0.0069
Tumor size (>5 cm versus ≤5 cm)	3.70 (1.60-8.50)	0.0023		2.10 (1.10-3.90)	0.02
Multinodular (Yes versus No)a	4.50 (2.20-8.80)	<0.001		3.90 (2.20-7.00)	<0.001
Tumor capsule (Yes versus No)	0.67 (0.43-1.10)	0.088		0.76 (0.52-1.10)	0.14
Cancer embolus (Yes versus No)	3.00 (1.50-5.80)	0.0017		2.00 (1.10-3.50)	0.025
TNM stage (III + IV versus I + II)	3.30 (2.10-5.10)	<0.001		2.30 (1.60-3.30)	<0.001
Relapse (Yes versus No)	2.70 (1.30-5.40)	0.0056		7.30 (3.70-14.0)	<0.001
Metastasis (Yes versus No)	4.20 (2.10-8.30)	<0.001		3.30 (1.80-5.90)	<0.001
Multivariate cox analyses
IGFRIL expression (High versus Low)	2.54 (1.07-6.01)	0.033063		2.26 (1.13-4.51)	0.02058
Cirrhosis (Yes versus No)	5.68 (2.07-15.6)	0.000742		2.79 (1.26-6.22)	0.01179
Tumor size (>5 cm versus ≤5 cm)	3.60 (1.14-11.4)	0.02888		1.15 (0.51-2.61)	0.72231
Multinodular (Yes versus No)a	3.64 (1.01-12.0)	0.033942		1.23 (0.47-3.23)	0.6719
Tumor capsule (Yes versus No)	1.67 (0.87-3.17)	0.117543
Cancer embolus (Yes versus No)	1.11 (0.44-2.79)	0.821044		1.14 (0.48-2.76)	0.75545
TNM stage (III + IV versus I + II)	1.14 (0.52-2.49)	0.731506		1.52 (0.76-3.04)	0.23586
Relapse (Yes versus No)	3.19 (1.18-8.62)	0.021971		9.45 (4.03-22.1)	<0.001
Metastasis (Yes versus No)	4.99 (1.53-16.2)	0.007461		3.75 (1.53-9.25)	0.00395
aThe status of HCC patients diagnosed for the number of nodules ≥ 3 or < 3. The effects of variables on survival were determined by multivariate Cox proportional hazards modeling. P < 0.05 was considered to be statistically significant. The IGFRILexpression levels greater than the median value were considered as “High”; whereas the others were “Low”. Abbreviations: CI, confidential interval; HCC,…

## Sheet: Table S5
Supplementary Table 5. The proteins interacted with IGFRIL identified by RNA pull-down and mass spectrometry.
ID	UniProt accession	Protein descriptions	Gene symbols	IGFRILpull-down			Antisense pull-down
				Σ# Unique Peptides	Σ# PSMs		Σ# Unique Peptides	Σ# PSMs
1	14165466	polypyrimidine tract-binding protein 1 isoform c	PTBP1	23	256		3	5
2	60279268	splicing factor U2AF 65 kDa subunit isoform b	U2AF2	15	92		0	0
3	30795212	insulin-like growth factor 2 mRNA-binding protein 3	IGF2BP3	20	88		1	2
4	100816392	far upstream element-binding protein 3	FUBP3	21	83		1	1
5	56237027	insulin-like growth factor 2 mRNA-binding protein 1 isoform 1	IGF2BP1	19	73		0	0
6	51173717	actin-binding LIM protein 1 isoform s	ABLIM1	22	66		1	2
7	155969697	keratin, type II cytoskeletal 6C	KRT6C	4	63		0	0
8	77695912	nucleolysin TIAR isoform 2	TIAL1	12	62		0	0
9	94721246	alkaline phosphatase, placental type preproprotein	ALPP	18	61		0	0
10	255003738	polypyrimidine tract-binding protein 3 isoform 2	PTBP3	7	61		0	0
11	4504245	histone H2A type 1-C	HIST1H2AC	2	59		0	0
12	10835063	nucleophosmin isoform 1	NPM1	13	46		0	0
13	14110414	heterogeneous nuclear ribonucleoprotein D0 isoform c	HNRPD	13	43		0	0
14	34098946	nuclease-sensitive element-binding protein 1	YBX1	10	43		2	6
15	283436222	ATPase family AAA domain-containing protein 3A isoform 2	ATAD3A	22	42		0	0
16	379317177	nucleolar RNA helicase 2 isoform 2	DDX21	17	39		0	0
17	10863997	polypyrimidine tract-binding protein 2	PTBP2	5	38		0	0
18	5729877	heat shock cognate 71 kDa protein isoform 1	HSPA8	14	36		0	0
19	21396480	RNA-binding protein Raly isoform 2	RALY	13	36		1	1
20	4506649	60S ribosomal protein L3 isoform a	RPL3	13	33		0	0
21	56118219	insulin-like growth factor 2 mRNA-binding protein 2 isoform b	IGF2BP2	9	31		0	0
22	38327552	ras GTPase-activating protein-binding protein 1	G3BP1	12	30		3	3
23	16579885	60S ribosomal protein L4	RPL4	12	30		1	1
24	45359849	ras GTPase-activating protein-binding protein 2 isoform a	G3BP2	10	29		0	0
25	224586884	Y-box-binding protein 3 isoform b	CSDA	8	27		0	0
26	7657015	tRNA-splicing ligase RtcB homolog	RTCB	13	24		2	3
27	188219591	nucleolysin TIA-1 isoform p40 isoform 2	TIA1	2	23		0	0
28	283135173	RNA-binding protein FUS isoform 3	FUS	5	22		0	0
29	402794208	poly(U)-binding-splicing factor PUF60 isoform h	PUF60	11	21		0	0
30	55770900	ribosome biogenesis protein BRX1 homolog	BRIX1	7	20		0	0
31	5803207	splicing factor U2AF 35 kDa subunit isoform a	U2AF1L5	8	19		0	0
32	17402900	far upstream element-binding protein 1	FUBP1	3	18		0	0
33	20336746	core histone macro-H2A.1 isoform 1	H2AFY	8	18		0	0
34	4506003	serine/threonine-protein phosphatase PP1-alpha catalytic subunit isoform 1	PPP1CA	5	17		0	0
35	42544123	splicing factor 1 isoform 3	SF1	6	17		2	2
36	17402909	tripartite motif-containing protein 29	TRIM29	10	17		0	0
37	148833484	poly(rC)-binding protein 2 isoform c	PCBP2	7	16		0	0
38	5453599	F-actin-capping protein subunit alpha-2	CAPZA2	5	15		0	0
39	4505101	ensconsin isoform 3	MAP7	7	15		0	0
40	217416379	heterogeneous nuclear ribonucleoprotein L-like isoform 2	HNRNPLL	5	14		0	0
41	5031877	lamin-B1 isoform 1	LMNB1	8	14		0	0
42	8923224	leucine-rich repeat flightless-interacting protein 2 isoform 2	LRRFIP2	9	14		0	0
43	5730023	ruvB-like 2	RUVBL2	9	14		0	0
44	7661920	eukaryotic initiation factor 4A-III	DDX48	8	13		0	0
45	154355000	far upstream element-binding protein 2	KHSRP	8	13		0	0
46	46249376	serine/threonine-protein phosphatase PP1-beta catalytic subunit isoform 1	PPP1CB	2	13		0	0
47	167466173	heat shock 70 kDa protein 1A/1B	HSPA1B	3	12		0	0
48	4506753	ruvB-like 1	RUVBL1	7	12		0	0
49	6678271	TAR DNA-binding protein 43	TARDBP	6	12		0	0
50	345199283	vigilin isoform b	HDLBP	8	11		1	1
51	223633988	uncharacterized protein KIAA1671	KIAA1671	8	11		0	0
52	4504935	keratin, type II cuticular Hb5	KRT85	3	11		0	0
53	7657381	pre-mRNA-processing factor 19	PRPF19	8	11		0	0
54	45643129	guanine nucleotide-binding protein-like 3 isoform 2	GNL3	4	10		0	0
55	223890243	60S ribosomal protein L10 isoform a	RPL10	5	10		0	0
The tandem mass spectra were searched against the human UniProt database (Version 20140922; including 20,193 sequences) using MaxQuant (Version 1.5.3.30). The first search mass tolerance was 20 parts-per million (ppm), and the main search peptide tolerance was set to 4.5 ppm. The false discovery rates (FDRs) of the peptide-spectrum matches (PSMs) and proteins were set to less than 1%.

## Sheet: Table S6
Supplementary Table 6. The overlapped differentially alternative splicing events in HepG2 cells with IGFRIL knockdown and PTBP1 knockdown.
ID	Gene symbols	Alternative splicing events	siIGFRIL vs. siCtrl			siPTBP1 vs. siCtrl			PTBP1 target genes	Changes in PTBP1 occupancy upon IGFRILknockdown
			ΔPSI	P values		ΔPSI	P values
1	PHB	A5:chr17:47490653-47492102:47490653-47492104:-	-0.3945	0		-0.648863	0.00499501		No	-
2	YWHAE	AL:chr17:1248622:1248793-1268153:1264975:1265302-1268153:-	-0.352556	0.0034965		-0.311898	0.020979		No	-
3	COX6C	AL:chr8:100885428:100885521-100890368:100887224:100887320-100890368:-	-0.299512	0.003663		-0.303427	0.00549451		No	-
4	BLOC1S1	AF:chr12:56109821:56109980-56110717:56110297:56110501-56110717:+	-0.298355	0.003996		-0.316245	0		No	-
5	BLOC1S1	AF:chr12:56109821:56109980-56110717:56110076:56110501-56110717:+	-0.312696	0.00599401		-0.307968	0		No	-
6	HMGB3	AF:chrX:150148982:150149117-150154068:150151759:150151849-150154068:+	-0.223365	0.00599401		-0.22639	0.00499501		No	-
7	HMGB3	AF:chrX:150148982:150149117-150154068:150151858:150152064-150154068:+	-0.191394	0.00899101		-0.244475	0.00499501		No	-
8	IRF2BP2	AF:chr1:234743598-234743780:234743840:234743598-234744193:234745271:-	-0.271153	0.0104895		-0.195479	0.026973		Yes	-
9	IRF2BP2	AF:chr1:234743598-234743780:234743840:234743598-234744241:234745271:-	-0.269291	0.0104895		-0.204206	0.026973		Yes	-
10	TMEM59	SE:chr1:54513045-54514323:54514355-54519029:-	-0.420666	0.014985		-0.385132	0.00599401		Yes	-
11	SPON2	SE:chr4:1193835-1195057:1195250-1198770:-	-0.329789	0.014985		-0.27015	0.017982		Yes	Decreased
12	MPZL1	SE:chr1:167742605-167745301:167745403-167757057:+	-0.172915	0.014985		-0.131955	0.03996		Yes	-
13	DDX56	SE:chr7:44612343-44612489:44612645-44613182:-	-0.626986	0.015984		-0.667498	0		No	-
14	ZBTB4	AF:chr17:7370646-7382775:7382844:7370646-7387323:7387582:-	-0.220939	0.016983		-0.576831	0.001998		Yes	Decreased
15	IFI35	A5:chr17:41165396-41165493:41165390-41165493:+	-0.142885	0.0184815		-0.11966	0.033966		No	-
16	CD63	AF:chr12:56122136-56122300:56122431:56122136-56122737:56122910:-	-0.376554	0.0191059		-0.436234	0.0254745		Yes	-
17	ARMC1	SE:chr8:66525668-66534498:66534589-66539451:-	-0.0717763	0.01998		-0.578276	0.000999001		No	-
18	LTB4R2	A3:chr14:24779461-24779805:24779461-24779861:+	-0.388458	0.0224775		-0.593067	0.030969		Yes	-
19	RPL15	A5:chr3:23958664-23959341:23958586-23959341:+	-0.139067	0.0224775		-0.50321	0		No	-
20	EMC7	A5:chr15:34388215-34393805:34388215-34393966:-	-0.088325	0.022977		-0.077684	0.036963		No	-
21	DAZAP2	AF:chr12:51632610:51632704-51634127:51633079:51633119-51634127:+	-0.403342	0.0233766		-0.431733	0.018981		Yes	-
22	DAZAP2	AF:chr12:51632076:51632704-51634127:51633079:51633119-51634127:+	-0.295055	0.0233766		-0.283423	0.018981		Yes	-
23	DAZAP2	AF:chr12:51632608:51632704-51634127:51633079:51633119-51634127:+	-0.234792	0.0233766		-0.248291	0.018981		Yes	-
24	DAZAP2	AF:chr12:51632687:51632704-51634127:51633079:51633119-51634127:+	-0.168816	0.0233766		-0.202916	0.018981		Yes	-
25	DNASE2	SE:chr19:12989393-12989484:12989648-12991616:-	-0.0717458	0.0254745		-0.330691	0.0014985		No	-
26	FTH1	AF:chr11:61732987-61734461:61734638:61732987-61734784:61735058:-	-0.121967	0.025974		-0.199213	0.025974		Yes	-
27	AAMP	A5:chr2:219130669-219130778:219130669-219130787:-	-0.129712	0.02664		-0.304103	0.00749251		Yes	-
28	PIGBOS1	A5:chr15:55610065-55611062:55610065-55611099:-	-0.249427	0.026973		-0.219212	0.0434565		No	-
29	C1QBP	AF:chr17:5341593-5342162:5342475:5341593-5352076:5352150:-	-0.101827	0.0284715		-0.122972	0.00532801		No	-
30	PSME2	A3:chr14:24615105-24615417:24614961-24615417:-	-0.95758	0.02997		-0.95758	0.0174825		Yes	-
31	PSME2	A3:chr14:24614981-24615417:24614961-24615417:-	-0.218103	0.02997		-0.218103	0.027972		Yes	-
32	TENM2	SE:chr5:167420187-167474432:167474554-167489065:+	-0.333333	0.0314685		-1	0		Yes	-
33	TENM2	SE:chr5:167631626-167638739:167638759-167642045:+	-0.333333	0.0314685		-1	0		Yes	-
34	SET	AF:chr9:131445934:131446286-131453449:131447362:131447492-131453449:+	-0.0748694	0.031635		-0.528073	0.00474526		Yes	-
35	CCAR2	SE:chr8:22462355-22463249:22463344-22463598:+	-0.415687	0.035964		-0.415687	0.0314685		Yes	-
36	C1orf56	AL:chr1:151021328-151022057:151022189:151021328-151022914:151023896:+	-0.183308	0.037962		-0.148896	0.0324675		No	-
37	TIPIN	A5:chr15:66645293-66678945:66645293-66678988:-	-0.462213	0.041958		-0.462213	0.033966		No	-
38	TPGS2	AL:chr18:34366536:34367042-34378412:34376889:34377013-34378412:-	-0.307827	0.0424575		-0.797188	0		No	-
39	TPGS2	AL:chr18:34362948:34363094-34378412:34376889:34377013-34378412:-	-0.198799	0.0424575		-0.36528	0.00724276		No	-
40	PLEC	AF:chr8:145012860-145018816:145018905:145012860-145027894:145028088:-	-0.561415	0.0426573		-0.781055	0.0015984		Yes	-
41	PLEC	AF:chr8:145012860-145018816:145018905:145012860-145049345:145049537:-	-0.421796	0.0426573		-0.569567	0		Yes	-
42	PLEC	AF:chr8:145012860-145018816:145018905:145012860-145024352:145025044:-	-0.375773	0.0426573		-0.657515	0.0015984		Yes	-
43	PLEC	AF:chr8:145012860-145018816:145018905:145012860-145047571:145047697:-	-0.305431	0.0426573		-0.890772	0		Yes	-
44	RNF130	SE:chr5:179382669-179390471:179390564-179393806:-	-0.220207	0.043956		-0.359116	0.00749251		No	-
45	ACAP1	A5:chr17:7253918-7254269:7253749-7254269:+	-0.571592	0.0454545		-0.485351	0.027972		No	-
46	DAZAP2	AF:chr12:51632621:51632704-51634127:51633079:51633119-51634127:+	-0.370594	0.0454545		-0.568865	0.0493506		Yes	-
47	WDR43	AF:chr2:29117509:29117789-29124853:29118670:29118727-29124853:+	-0.11509	0.045954		-0.237259	0.015984		Yes	Decreased
48	ATP5F1E	A3:chr20:57603896-57605358:57601524-57605358:-	-0.089026	0.045954		-0.0838427	0.033966		No	-
49	CDK2AP1	AF:chr12:123751829-123753652:123753786:123751829-123756111:123756687:-	-0.111003	0.0494506		-0.168533	0.035964		Yes	-
50	COX6C	AF:chr8:100904280-100905547:100905851:100904280-100905867:100905934:-	0.333812	0		0.333336	0.00549451		No	-
51	COX6C	AF:chr8:100904280-100905671:100905850:100904280-100905867:100905934:-	0.31613	0		0.316436	0.014652		No	-
52	SLC9A3R1	AF:chr17:72744791:72745426-72764286:72759567:72759659-72764286:+	0.541006	0.002997		0.394889	0.011988		Yes	-
53	TIMM17A	SE:chr1:201926702-201931932:201932052-201932744:+	0.0974396	0.0104895		0.0815757	0.028971		Yes	-
54	MRFAP1	A5:chr4:6642482-6642555:6642435-6642555:+	0.121297	0.012987		0.253325	0.001998		Yes	-
55	TUBGCP2	AF:chr10:135113617-135116296:135116485:135113617-135122327:135122382:-	0.430136	0.0157343		0.866537	0		Yes	-
56	TUBGCP2	SE:chr10:135113617-135116296:135116484-135122327:-	0.23052	0.0157343		0.833178	0		Yes	-
57	MIS12	AL:chr17:5390004-5390321:5390479:5390004-5392143:5394057:+	0.273463	0.015984		0.42482	0.00999001		No	-
58	CD63	AF:chr12:56122136-56122737:56122910:56122136-56123066:56123491:-	0.433072	0.0191059		0.596435	0.00849151		Yes	-
59	CD63	A3:chr12:56120748-56120866:56120747-56120866:-	0.285904	0.0191059		0.412486	0.00849151		Yes	-
60	RBM34	AL:chr1:235318196:235318427-235323826:235323510:235323563-235323826:-	0.630699	0.0194805		0.694816	0.047952		Yes	-
61	HRAS	AF:chr11:534375-535257:535339:534375-535416:535550:-	0.628014	0.0194805		0.62869	0		No	-
62	IFT74	AF:chr9:26947037:26947144-26961947:26956371:26956514-26961947:+	0.666667	0.021978		0.666667	0.027972		No	-
63	BLM	SE:chr15:91306387-91308526:91308644-91310140:+	0.605024	0.021978		0.607073	0.00549451		Yes	Decreased
64	FAHD1	SE:chr16:1877866-1888017:1888135-1889263:+	0.666667	0.0224775		0.490024	0.0484515		No	-
65	ANKRD18B	A3:chr9:33541225-33543180:33541225-33543183:+	0.388649	0.0224775		0.481273	0.020979		No	-
66	RPL15	AF:chr3:23958470:23958586-23959341:23958622:23958730-23959341:+	0.148995	0.0224775		0.675373	0		No	-
67	DAZAP2	AL:chr12:51634900-51636114:51636294:51634900-51639845:51640501:+	0.399522	0.0233766		0.431733	0.02109		Yes	-
68	PIGBOS1	A5:chr15:55610065-55611099:55610065-55611105:-	0.373193	0.023976		0.288177	0.0434565		No	-
69	RPL27A	A3:chr11:8704812-8705410:8704812-8705508:+	0.273423	0.024975		0.337197	0.00999001		Yes	-
70	PLEKHA8P1	SE:chr12:45570216-45584577:45584744-45609723:-	0.159379	0.025974		0.283134	0.021978		Yes	-
71	LMF2	AF:chr22:50945464-50945572:50945595:50945464-50946011:50946135:-	0.566165	0.027972		0.849886	0.011988		Yes	Decreased
72	LMF2	AF:chr22:50945464-50945572:50945595:50945464-50946011:50946120:-	0.135423	0.027972		0.176391	0.017982		Yes	Decreased
73	LOC730183	A5:chr16:30709252-30709457:30709252-30710202:-	0.501746	0.0294705		0.562117	0.012987		No	-
74	CTNNBIP1	AF:chr1:9938047-9938198:9938234:9938047-9970153:9970394:-	0.486066	0.02997		0.412586	0.0254745		Yes	-
75	PCSK5	SE:chr9:78911781-78917053:78917133-78923561:+	0.333333	0.0314685		0.333333	0.03996		No	-
76	TENM2	A5:chr5:167553971-167589616:167553944-167589616:+	0.333333	0.0314685		1	0		Yes	-
77	TENM2	AF:chr5:167182008:167182197-167379593:167302990:167303200-167379593:+	0.333333	0.0314685		1	0		Yes	-
78	LOC101929243	AF:chr6:34664094:34664499-34664936:34664722:34664774-34664936:+	0.22311	0.0314685		0.509268	0.003996		No	-
79	RPL15	AF:chr3:23958470:23958586-23959341:23958639:23958786-23959341:+	0.159365	0.0314685		0.594	0		No	-
80	RPL15	AF:chr3:23958470:23958586-23959341:23958638:23958664-23959341:+	0.104686	0.0314685		0.248795	0.00141525		No	-
81	SF3B4	AF:chr1:149899186-149899324:149899483:149899186-149899618:149900236:-	0.063567	0.0314685		0.0710767	0.022977		Yes	Decreased
82	CHMP2A	A5:chr19:59065603-59066144:59065603-59066232:-	0.179432	0.031635		0.188735	0.03996		No	-
83	SET	AF:chr9:131447362:131447492-131453449:131451505:131451934-131453449:+	0.0710908	0.031635		0.507051	0		Yes	-
84	IDI2-AS1	SE:chr10:1068723-1081754:1081916-1082729:+	0.603075	0.031968		0.675282	0.0434565		No	-
85	PFDN4	AF:chr20:52824386:52824663-52830890:52824839:52824981-52830890:+	0.303959	0.031968		0.365647	0.025974		No	-
86	NFKB2	AF:chr10:104154229:104154357-104155645:104155463:104155553-104155645:+	0.225899	0.031968		0.301714	0.011988		No	-
87	ERF	AF:chr19:42754717-42757994:42758051:42754717-42759130:42759259:-	0.405604	0.0332168		0.536794	0.022977		Yes	-
88	ERF	AF:chr19:42754717-42757994:42758051:42754717-42758689:42758787:-	0.251048	0.0332168		0.411167	0.0104895		Yes	-
89	POLR2I	A3:chr19:36605615-36605700:36605314-36605700:-	0.567098	0.033966		0.576473	0.025974		No	-
90	POLR2I	SE:chr19:36605314-36605561:36605615-36605700:-	0.144756	0.033966		0.173892	0.025974		No	-
91	POLR2I	A5:chr19:36605314-36605561:36605314-36605700:-	0.139685	0.033966		0.149432	0.025974		No	-
92	DDX56	A3:chr7:44612649-44613182:44612645-44613182:-	0.0987849	0.033966		0.353984	0.00174825		No	-
93	SNRPG	AF:chr2:70516504-70519807:70520570:70516504-70520750:70520862:-	0.310511	0.035964		0.315074	0.011988		Yes	-
94	C11orf68	A3:chr11:65685689-65686381:65685686-65686381:-	0.134137	0.035964		0.124535	0.035964		Yes	-
95	TMEM139	AF:chr7:142982040:142982067-142983517:142982440:142982538-142983517:+	0.195948	0.0361067		0.420175	0.0274725		No	-
96	CANX	AF:chr5:179125428:179125604-179132680:179125907:179126050-179132680:+	0.246347	0.0374625		0.758844	0		Yes	Decreased
97	SDC1	AF:chr2:20405185-20423952:20424041:20405185-20424563:20424873:-	0.201752	0.038961		0.399147	0.00899101		No	-
98	IL6ST	SE:chr5:55243417-55244726:55244810-55247292:-	0.269061	0.03996		0.269061	0.0217283		No	-
99	TBC1D20	RI:chr20:422232:422333-422501:422687:-	0.114944	0.040959		0.141812	0.0334665		Yes	-
100	PHB	AF:chr17:47490653-47492104:47492164:47490653-47492197:47492242:-	0.0785214	0.0425824		0.162372	0.00499501		No	-
101	PLEC	AF:chr8:145012860-145013518:145013758:145012860-145018816:145018905:-	0.362843	0.0426573		0.83886	0		Yes	-
102	PSMG1	SE:chr21:40552362-40553698:40553804-40555178:-	0.0933291	0.0434565		0.208836	0.00599401		Yes	-
103	ERF	AF:chr19:42754717-42757994:42758051:42754717-42759130:42759309:-	0.15538	0.0445804		0.308371	0.00599401		Yes	-
104	RUFY1	AF:chr5:178977559:178977880-178987026:178986693:178986836-178987026:+	0.317639	0.0494506		0.575199	0.0274725		No	-
RNA-seq analyses were performed in HepG2 cells transfected with siCtrl, siIGFRIL or siPTBP1. Differentially alternative splicing events were identified by SUPPA2. Events with P value < 0.05 and ΔPSI > 0.05 were considered to be statistically significant. The target genes of PTBP1 were determined by PTBP1 cross-linked immunoprecipitation (CLIP)-sequencing (seq) analyses in HepG2 cells. PSI, percen…

## Sheet: Table S7
Supplementary Table 7. The overlapped differentially expressed genes in HepG2 cells with IGFRIL knockdown and PTBP1 knockdown.
ID	Gene symbols	siIGFRIL vs. siCtrl			siPTBP1 vs. siCtrl		PTBP1 target genes	Changes in PTBP1 occupancy upon IGFRILknockdown
		Log2(fold-change)	P values		Log2(fold-change)	P values
1	CHST14	0.587319	1.19e-10		1.06105	2.97e-28	Yes	-
2	NXPH4	0.653568	1.37e-08		3.12682	0	Yes	-
3	SLC6A8	0.411872	2.54e-08		1.61843	1.04e-188	Yes	-
4	PFKFB4	0.625515	4.63e-08		1.97524	2.43e-106	Yes	-
5	PPFIA4	0.756965	7.15e-08		1.67663	2.32e-51	Yes	-
6	ENO2	0.601235	1.79e-07		1.7665	4.85e-113	Yes	-
7	IGFBP3	0.458501	2.75e-07		1.78271	8.5e-206	Yes	Decreased
8	VEGFA	0.36349	3.15e-07		1.19147	9.53e-85	Yes	-
9	ADM	0.516727	1e-06		1.8559	4.83e-133	No	-
10	INSIG2	0.559683	1.63e-06		1.5081	1.03e-50	Yes	-
11	OGFR	0.349164	1.58e-06		1.18906	9.99e-110	No	-
12	SLC2A1	0.328591	1.99e-06		1.15111	1.28e-76	Yes	-
13	RNF187	0.670269	2.78e-06		1.42407	1.49e-25	Yes	-
14	PDXP	0.32502	3.75e-06		1.23303	2.24e-89	Yes	-
15	BNIP3L	0.370071	4.57e-06		1.32636	8.11e-105	Yes	Decreased
16	ANGPTL4	0.714764	1.25e-05		2.67213	4.8e-151	No	-
17	TMEM45A	0.39253	2.05e-05		1.16055	2.51e-54	Yes	Decreased
18	MED11	0.389605	2.51e-05		1.48585	2.11e-74	No	-
19	MXI1	0.352186	2.84e-05		1.01931	1.36e-38	Yes	Decreased
20	C6orf223	0.384505	3.05e-05		1.2961	4.71e-72	Yes	-
21	MIR12136	0.725549	4.34e-05		3.09086	8.67e-36	Yes	-
22	SFXN3	0.359566	6.91e-05		1.24235	2.56e-79	Yes	Decreased
23	PPP1R3E	0.429961	0.000115291		1.46364	2.47e-76	Yes	-
24	C4orf3	0.348452	0.000124238		1.64712	7.26e-122	No	-
25	H2BC5	0.408806	0.000183955		1.27923	8.02e-44	Yes	-
26	SPAG4	0.667304	0.000206154		2.60427	3.18e-111	Yes	-
27	ALDOC	0.268187	0.000370866		1.61854	2.11e-171	Yes	-
28	ZNF865	0.284553	0.000476909		1.06123	4.13e-35	No	-
29	ANKZF1	0.272527	0.000892069		1.34705	1.36e-86	Yes	-
30	CA9	1.15642	0.00093117		4.0195	2.97e-54	Yes	-
31	HILPDA	0.361099	0.00109377		1.69706	1.72e-92	Yes	-
32	LOC105372717	0.60487	0.00114346		1.69485	3.78e-32	No	-
33	NDUFA4L2	1.11111	0.00120976		5.18593	1.21e-94	No	-
34	CDK18	0.278683	0.00152818		1.82533	2.66e-133	Yes	-
35	SCAND1	0.26555	0.00172475		1.47748	4.92e-107	No	-
36	FAM162A	0.306027	0.00200261		2.00167	1.01e-266	Yes	-
37	RGS19	0.37911	0.00226359		1.20585	3.16e-33	No	-
38	EIF5A	0.285218	0.0023386		1.60781	4.22e-19	Yes	-
39	EGLN3	0.637185	0.00328046		1.6578	3.02e-74	Yes	-
40	EFNA3	0.369634	0.00338995		2.15106	1.78e-108	Yes	-
41	TMEM141	0.317297	0.00346603		1.66993	2.46e-84	No	-
42	ORAI3	0.317717	0.00379882		1.43796	1.12e-47	Yes	-
43	FBXW9	0.331736	0.00406899		1.0468	1.94e-24	No	-
44	APLN	0.722283	0.00412971		2.05148	8.25e-23	No	-
45	LOX	0.696065	0.00457924		1.31972	1.55e-10	Yes	Decreased
46	BNIP3	0.474561	0.00455971		1.78428	5.18e-144	Yes	-
47	RCOR2	0.382141	0.00551708		1.96557	1.19e-80	Yes	Decreased
48	NDRG1	0.399179	0.00621709		1.21303	1.07e-66	Yes	-
49	GPR146	0.719609	0.00669973		2.44001	4.54e-46	No	-
50	LINC01011	0.537215	0.0126249		2.00822	1.69e-37	No	-
51	HLA-C_3	0.296641	0.0127433		1.03586	6.76e-26	Yes	-
52	LY6E	0.448009	0.0134359		1.58576	4.38e-26	No	-
53	RNF122	0.562797	0.0136359		1.52739	4.03e-16	No	-
54	JOSD2	0.290582	0.0143491		1.40408	2.09e-44	No	-
55	KLHL35	0.3771	0.0151789		1.66089	1.2e-30	No	-
56	LOC102724660	0.493848	0.0153854		1.69413	2.75e-23	No	-
57	MNX1	0.389351	0.0210903		1.17031	1.08e-11	Yes	-
58	HMGCL	0.339267	0.0216562		1.09401	8.57e-14	Yes	-
59	NOG	0.327379	0.0237513		1.25905	7.87e-33	No	-
60	H19	0.420663	0.0268224		2.36008	8.23e-53	Yes	-
61	DPCD	0.286623	0.0286647		1.35791	1.14e-31	No	-
62	PDGFB	0.268688	0.0290016		1.82277	5.25e-72	No	-
63	ADAT3	0.282012	0.0328801		1.06033	2.98e-20	No	-
64	DOK3	0.305346	0.0344004		1.48218	5.33e-61	Yes	-
65	SPRY1	0.516471	0.0366798		1.3166	1.96e-09	No	-
66	INAFM2	0.27168	0.0373484		1.06149	1.13e-21	No	-
67	TMEM107	0.317588	0.0402222		1.59186	6.29e-44	Yes	Decreased
68	IFT27	0.304252	0.0410176		1.12298	4.73e-18	Yes	-
69	MIR210HG	0.477713	0.0496478		3.51948	2.69e-172	No	-
70	EIF4G2	-0.663362	3.29e-38		-1.36768	5.66e-169	Yes	-
71	AMMECR1	-0.673134	1.84e-18		-1.43973	8.24e-64	Yes	-
72	MTOR	-0.475489	5.52e-08		-1.19782	4.42e-63	Yes	Decreased
73	SNX25	-0.280603	5.33e-06		-1.20821	2.1e-63	Yes	Decreased
74	CLOCK	-0.417528	2.14e-05		-1.87997	8.38e-65	Yes	Decreased
75	PPP1R12A	-0.279364	7.18e-05		-1.35141	9.55e-69	Yes	Decreased
76	CDKL5	-0.371482	8.7e-05		-1.2971	2.27e-37	Yes	-
77	ZFP30	-0.545861	0.000178833		-1.43374	3.44e-16	No	-
78	PLSCR4	-0.52993	0.000220885		-1.93552	3.93e-32	Yes	-
79	CDH5	-0.421729	0.000326826		-2.23329	2.58e-39	No	-
80	ANKRD33B	-0.512809	0.000493238		-1.80923	6.28e-23	Yes	-
81	HIPK2	-0.615246	0.000597884		-1.19163	3.9e-10	No	-
82	SPEN	-0.310672	0.000774058		-1.48862	5.05e-69	Yes	-
83	MED13L	-0.350903	0.000831946		-2.09391	2.79e-83	Yes	Decreased
84	CHIC1	-0.305876	0.000991583		-1.26023	3.25e-26	Yes	-
85	CIPC	-0.296126	0.00136818		-1.0766	2.68e-22	No	-
86	ATG2B	-0.338555	0.00184774		-1.66051	1.6e-52	Yes	-
87	FAT1	-0.343496	0.00221568		-1.6757	9.86e-42	Yes	-
88	LMTK2	-0.28352	0.00260972		-1.59164	1.76e-75	Yes	-
89	NMRAL2P	-0.414032	0.00288278		-1.76651	3.3e-23	Yes	-
90	SACS	-0.292371	0.00414661		-1.49031	3.45e-38	No	-
91	MINAR1	-0.411818	0.00470998		-1.22853	1.95e-12	Yes	-
92	SYNE1	-0.342178	0.00924409		-1.60224	2.05e-35	No	Decreased
93	C21orf91	-0.323991	0.0128126		-1.33595	9.99e-18	No	-
94	LOC100132356	-0.443914	0.0160067		-1.17327	3.54e-08	No	-
95	SCN8A	-0.281837	0.0186482		-1.16176	4.47e-25	Yes	Decreased
96	SIPA1L2	-0.266024	0.0196831		-1.99875	3.84e-39	No	-
97	PIK3R3	-0.452864	0.0224173		-3.05972	4.53e-23	Yes	-
98	PLEKHM3	-0.297977	0.0230063		-1.69278	2.39e-20	Yes	Decreased
99	TLR6	-0.266803	0.0254353		-1.93553	3.25e-32	Yes	-
100	FRYL	-0.26912	0.027044		-3.29923	7.26e-93	Yes	-
101	LNX2	-0.277668	0.0277491		-1.87665	2.59e-31	Yes	-
102	AHNAK	-0.329774	0.0356078		-1.60659	1.61e-26	Yes	-
103	USF3	-0.311126	0.0382265		-1.63588	3.02e-26	Yes	-
104	LOC105371312	-0.458274	0.0392771		-2.52025	1.73e-15	No	-
RNA-sequencing (seq) analyses were performed in HepG2 cells transfected with siCtrl, siIGFRIL or siPTBP1. Differentially expressed genes (DEGs) were analyzed using the DESeq2. Genes with P value < 0.05 and fold-change > 1.2 were considered to be statistically significant. The target genes of PTBP1 were determined by PTBP1 cross-linked immunoprecipitation (CLIP)-seq analyses in HepG2 cells. -, no …

## Sheet: Table S8
Supplementary Table 8. Probes, primers and siRNAs used in this study.
Names	Sequences (5’→3’)
Primers for synthesis of probes for Northern blotting and FISH assays
IGFRIL probe F	TGAGTCTCGCACTGTCGC
IGFRIL probe R	AGTAATACGACTCACTATAGGGGCCCAGGTGACGAAGTGAA
Probes for EMSA assays
IGFBP3 3' UTR wide-type	TCTTGTCGCTTCCTATCAAAAT
IGFBP3 3' UTR mutant	TCTTGTCGTCCTTCATCAAAAT
Primers for RACE assays
ASLNC18342 5' RACE	TGGCGCACACTTCTAGTCCCAGCT
ASLNC18342 3' RACE	GGACCACAGCCATGCACCAAAT
Primers for qRT-PCR assays
IGFRIL F	GGTTTACTCGCTCACTTTGATG
IGFRIL R	AATCCCAAACCAGAACTATCCA
HELLS F	TCAAATGAATGCTTCAGGACCA
HELLS R	AAGGTGAAGTGGACAATCAGT
CYP2C19 F	CAACAACCCTCGGGACTTTA
CYP2C19 R	GTCTCTGTCCCAGCTCCAAG
PLCE1 F	GAGCTGCAATCGAAGTCTGG
PLCE1 R	AAGGCCTTCTGTGAGTCCTC
CYP2C9 F	CCACATGCCCTACACAGATG
CYP2C9 R	TGCCCTTGGGAATGAGATAG
CYP2C18 F	GAGACAACGAGCACCACTCTGA
CYP2C18 R	ACCACAGCATCTGTGTAGGGCA
CYP2C8 F	CATCTGGCTGCCGATCTGCTATC
CYP2C8 R	AGTGACCTGAACAACTCTCCTTAATGG
TBC1D12 F	GCCCTCGTCTACCTCACTATCC
TBC1D12 R	CATTCCTCAAAGTATTTCACCTCCA
NOC3L F	CTTCACTGTGTCCAGACTGCT
NOC3L R	TTCATTGGTAGCACCTGCAT
PTBP1 F	GGGTCGGTTCCTGCTATTCC
PTBP1 R	CGTCAGATCCCCGCTTTGTA
PTBP2 F	CAGTTGGCGTGAAGAGAGGA
PTBP2 R	TGGAACAGCTGCAACAGGAA
U6 F	CTCGCTTCGGCAGCACA
U6 R	AACGCTTCACGAATTTGCGT
GAPDH F	GAAGGTGAAGGTCGGAGTC
GAPDH R	GAAGATGGTGATGGGATTTC
ACTB F	AGAGCCTCGCCTTTGCCGAT
ACTB R	CCATCACGCCCTGGTGCCT
18S rRNA F	TGTGCCGCTAGAGGTGAAATT
18S rRNA R	TGGCAAATGCTTTCGCTTT
H19 F	GGACGTGACAAGCAGGACAT
H19 R	ATGTTGTGGGTTCTGGGAGC
IGFBP3 F	CCTGCCGTAGAGAAATGGAA
IGFBP3 R	AGGCTGCCCATACTTATCCA
RCOR2 F	CACTCGCACGACAGCATGAT
RCOR2 R	CATCGCAATGTACTTGTCAAGC
SFXN3 F	GGGTGAATTGCCTTTAGACATCA
SFXN3 R	GCAGCAGATTTCGAGGATCAGT
TMEM107 F	CTCCATTGGGGCTCACTGTAG
TMEM107 R	ACGGTGACGAATAAAGCCATTT
LOX F	CGGCGGAGGAAAACTGTCT
LOX R	TCGGCTGGGTAAGAAATCTGA
TMEM45A F	GCATGGCTTTAACTGGCATGG
TMEM45A R	CAGCCCAGGAGTTGATTCCA
BNIP3L F	ATGTCGTCCCACCTAGTCGAG
BNIP3L R	TGAGGATGGTACGTGTTCCAG
MTOR F	ATGCTTGGAACCGGACCTG
MTOR R	TCTTGACTCATCTCTCGGAGTT
SNX25 F	CTGCACCACAGACTGAGTCAC
SNX25 R	TGCAACACAAAAGGTCTTGGC
CLOCK F	TGCGAGGAACAATAGACCCAA
CLOCK R	ATGGCCTATGTGTGCGTTGTA
PPP1R12A F	TGAAGGCTGGATACCACTACA
PPP1R12A R	TGCTCCTTGACCAATCAAAAACT
MED13 F	TCACGGGAATCAAATGGCGTA
MED13 R	AGACAGCGGATGAAACTTAACAG
SYNE1 F	ACCTCCAATGGTGGTGGAC
SYNE1 R	CGTGCCAATGTTAGCCACA
SCN8A F	CCTTTCACCCCTGAGTCACTG
SCN8A R	AGGTCGCTGTTTGGCTTGG
PLEKHM3 F	GTGGGGCATGAGGTACTCAG
PLEKHM3 R	GTTGTCCCTCTCTGGACCATAA
IGFBP3 exon 2-3 junction F	CTGATCCCAAGTTCCACCCC
IGFBP3 exon 2-3 junction R	GGGAATGTGTACACCCCTGG
IGFBP3 exon 4-5 junction F	GCTTCTGCTGGTGTGTGGAT
IGFBP3 exon 4-5 junction R	CTGAGCCTGACTTTGCCAGA
siRNAs
siIGFRIL-1-S	CCUCCUGAGUAGCUAGAAUTT
siIGFRIL-1-AS	AUUCUAGCUACUCAGGAGGTT
siIGFRIL-2-S	GUCUGAUUCUAAAGGAAAUTT
siIGFRIL-2-AS	AUUUCCUUUAGAAUCAGACTT
siPTBP1-1-S	GCACAGUGUUGAAGAUCAUTT
siPTBP1-1-AS	AUGAUCUUCAACACUGUGCTT
siPTBP1-2-S	GCGUGAAGAUCCUGUUCAATT
siPTBP1-2-AS	UUGAACAGGAUCUUCACGCTT
siIGFR-1-S	CGACUAUCAGCAGCUGAAGTT
siIGFR-1-AS	CUUCAGCUGCUGAUAGUCGTT
siIGFR-2-S	GTCCTCCTCGCATCTCTTCTA
siIGFR-2-AS	GCCCTCATCGCTATTCTCTCT
siIGFBP3-1-S	CAAGAAAGGGCAUGCUAAATT
siIGFBP3-1-AS	UUUAGCAUGCCCUUUCUUGTT
siIGFBP3-2-S	CACAGAUACCCAGAACUUCTT
siIGFBP3-2-AS	GAAGUUCUGGGUAUCUGUGTT
siCtrl S	UUCUCCGAACGUGUCACGUTT
siCtrl AS	ACGUGACACGUUCGGAGAATT
F, forward primer; R, reverse primer; S, sense strand; AS, antisense strand; qRT-PCR, quantitative real-time polymerase chain reaction; RACE, rapid amplification of cDNA ends; EMSA, electrophoretic mobility shift assay; FISH, fluorescence in situ hybridization.
